# Supplementary material for: Copper sulfide deposition and remobilisation triggered by non-magmatic fluid incursion in the single-intrusion Tongchang porphyry system, SE China
Source: Sci Rep. 2024 Jan 31;14:2576. doi: 10.1038/s41598-024-52978-5 (PMC11303379; doi:10.1038/s41598-024-52978-5)
Supplement: Supplementary file 1 — Supplementary Information. [file 41598_2024_52978_MOESM1_ESM.xlsx]

## Sheet: Water-rock interaction modeling
	δ18O (‰)	δD (‰)	Ref.		Temp. (in K)	W/R	Δ 18O (phyl.-w.), eq. ref 55	Δ D (phyl.-w.), eq. ref 55	δ18Of (‰) met.-phyl.	δ18Ophil. (‰) met,-phyl.	δDf (‰) met.-phyl.	δD (‰) phyl. met.-phyl.	δ18Of (‰) meta.-phyl.	δ18Ophy (‰) meta.-phyl.	δDf (‰) meta.-phyl.	δD (‰) phyl. meta.-phyl.
Porphyry	8	-70	28		523.15	0.001	4.8061	-61.6495	7.46292	12.269	-33.0026	-94.6521	7.50031	12.3064	-33.1205	-94.77
Phyllite	12.3	-94	28			0.01			7.18938	11.9955	-37.7298	-99.3793	7.55685	12.3629	-38.7025	-100.352
Mag. fluid	7.3	-60	29			0.1			4.89418	9.70027	-51.9046	-113.554	8.03129	12.8374	-55.4407	-117.09
Met. fluid	-8.5	-60	28			0.5			-0.383199	4.4229	-57.8857	-119.535	9.12218	13.9283	-62.5033	-124.153
Meta. fluid	10.8	-65	42			1			-3.06163	1.74447	-58.9008	-120.55	9.67583	14.4819	-63.702	-125.352
						10			-7.71635	-2.91025	-59.886	-121.535	10.638	15.4441	-64.8654	-126.515
Phyl. O wt.%	45.7969		46			100			-8.41802	-3.61192	-59.9886	-121.638	10.7831	15.5892	-64.9865	-126.636
H2O O wt.%	88.8889				573.15	0.001	3.35503	-48.1753	8.91117	12.2662	-46.159	-94.3343	8.94856	12.3036	-46.2769	-94.4522
O content ratio (W/Phyl.)	1.94094				300	0.01			8.61282	11.9679	-48.5825	-96.7578	8.98029	12.3353	-49.5553	-97.7306
Mus. H wt%	0.46					0.1			6.10938	9.46441	-55.8497	-104.025	9.24649	12.6015	-59.3857	-107.561
H2O H wt%	11.1111					0.5			0.353208	3.70824	-58.916	-107.091	9.85858	13.2136	-63.5337	-111.709
H content ratio (W/Phyl.)	24.1546					1			-2.56823	0.786805	-59.4365	-107.612	10.1692	13.5243	-64.2377	-112.413
						10			-7.64525	-4.29021	-59.9416	-108.117	10.7091	14.0641	-64.9209	-113.096
						100			-8.41058	-5.05555	-59.9941	-108.169	10.7905	14.1455	-64.9921	-113.167
					623.15	0.001	2.23903	-37.8124	10.025	12.264	-56.2775	-94.0899	10.0624	12.3014	-56.3954	-94.2078
Abbreviation					350	0.01			9.70757	11.9466	-56.9293	-94.7417	10.075	12.3141	-57.9021	-95.7145
eq.	equation					0.05			8.41903	10.6581	-58.2731	-96.0856	10.1263	12.3654	-61.0084	-98.8208
f	fluid					0.1			7.04398	9.28301	-58.8838	-96.6962	10.1811	12.4201	-62.4198	-100.232
H	Hydrogen					0.5			0.919572	3.1586	-59.7085	-97.5209	10.4249	12.664	-64.3261	-102.139
K	Kelvin					1			-2.18876	0.0502738	-59.8484	-97.6609	10.5487	12.7877	-64.6497	-102.462
Mag.	Magmatic					10			-7.59057	-5.35154	-59.9843	-97.7967	10.7638	13.0028	-64.9637	-102.776
Met.	Meteoric					100			-8.40486	-6.16583	-59.9984	-97.8108	10.7962	13.0352	-64.9964	-102.809
Meta.	Metamorphic				673.15	0.001	1.36235	-29.6718	10.9	12.2623	-64.2261	-93.8979	10.9374	12.2997	-64.3441	-94.0158
Mus.	Muscovite				400	0.01			10.5676	11.9299	-63.4862	-93.1579	10.935	12.2974	-64.4589	-94.1307
O	Oxygen					0.05			9.21816	10.5805	-61.9605	-91.6323	10.9255	12.2878	-64.6957	-94.3675
Phyl.	Phyllite					0.1			7.77817	9.14051	-61.2672	-90.939	10.9153	12.2776	-64.8033	-94.4751
Porp.	Porphyry					0.15			6.55464	7.91698	-60.9362	-90.608	10.9066	12.269	-64.8547	-94.5265
R.	Rock					0.5			1.36448	2.72683	-60.331	-90.0027	10.8699	12.2322	-64.9486	-94.6204
Ref.	Reference					1			-1.89066	-0.528314	-60.1721	-89.8438	10.8468	12.2092	-64.9733	-94.6451
Temp.	Temperature					10			-7.54761	-6.18527	-60.0178	-89.6896	10.8067	12.1691	-64.9972	-94.669
W.	Water					100			-8.40037	-7.03802	-60.0018	-89.6736	10.8007	12.1631	-64.9997	-94.6715
W/R	Water-rock ratio				723.15	0.001	0.66114	-23.1606	11.5998	12.261	-70.5838	-93.7444	11.6372	12.2984	-70.7017	-93.8623
wt.%	wight percent				450	0.01			11.2554	11.9166	-68.7306	-91.8912	11.6229	12.284	-69.7033	-92.8639
						0.05			9.85734	10.5185	-64.9098	-88.0703	11.5647	12.2258	-67.645	-90.8056
						0.1			8.36539	9.02653	-63.1736	-86.3342	11.5025	12.1636	-66.7097	-89.8703
						0.5			1.72034	2.38148	-60.8289	-83.9895	11.2257	11.8869	-65.4465	-88.6071
						1			-1.65223	-0.99109	-60.4309	-83.5915	11.0852	11.7464	-65.2321	-88.3927
						10			-7.51325	-6.85211	-60.0447	-83.2053	10.8411	11.5022	-65.0241	-88.1847
						100			-8.39677	-7.73563	-60.0045	-83.1651	10.8043	11.4654	-65.0024	-88.163
					873.15	0.001	-0.768242	-9.88775	13.0265	12.2582	-83.5436	-93.4313	13.0638	12.2956	-83.6615	-93.5492
					600	0.01			12.6576	11.8893	-79.4211	-89.3089	13.0251	12.2568	-80.3939	-90.2817
						0.1			9.56244	8.79419	-67.0597	-76.9475	12.6996	11.9313	-70.5958	-80.4836
						0.5			2.44574	1.6775	-61.8438	-71.7316	11.9511	11.1829	-66.4615	-76.3492
						1			-1.1662	-1.93444	-60.9586	-70.8463	11.5713	10.803	-65.7598	-75.6475
						10			-7.44322	-8.21146	-60.0994	-69.9872	10.9111	10.1429	-65.0788	-74.9666
						100			-8.38945	-9.15769	-60.01	-69.8977	10.8116	10.0434	-65.0079	-74.8957
					773.15	0.001	0.0915249	-17.8713	12.1684	12.2599	-75.7483	-93.6196	12.2057	12.2973	-75.8662	-93.7375
					500	0.01			11.8142	11.9057	-72.9908	-90.8621	12.1817	12.2732	-73.9636	-91.8349
						0.1			8.84242	8.93395	-64.7223	-82.5936	11.9795	12.0711	-68.2583	-86.1296
						0.5			2.00942	2.10094	-61.2333	-79.1046	11.5148	11.6063	-65.851	-83.7223
						1			-1.45855	-1.36702	-60.6412	-78.5125	11.2789	11.3704	-65.4424	-83.3137
						10			-7.48534	-7.39382	-60.0665	-77.9378	10.869	10.9605	-65.0459	-82.9172
						100			-8.39385	-8.30233	-60.0067	-77.878	10.8072	10.8987	-65.0046	-82.8759

## Sheet: Sr mixing modeling
	[Sr]	87Sr/86Sr	fb		[Sr]	87Sr/86Sr	fb		[Sr]	87Sr/86Sr	fb		[Sr]	87Sr/86Sr	fb
Mag. fluid	10	0.70455			100	0.70455			480	0.70455			10	0.70455
N.mag. fluid	10	0.71215			10	0.71215			157	0.71215			157	0.71215
Mixed fluid	10	0.70455	0		100	0.70455	0		480	0.70455	0		10	0.70455	0
	10	0.704702	0.02		98.2	0.704565	0.02		473.54	0.7046	0.02		12.94	0.706394	0.02
	10	0.70493	0.05		95.5	0.70459	0.05		463.85	0.704679	0.05		17.35	0.707989	0.05
	10	0.70531	0.1		91	0.704634	0.1		447.7	0.704817	0.1		24.7	0.709381	0.1
	10	0.70607	0.2		82	0.704735	0.2		415.4	0.705124	0.2		39.4	0.710607	0.2
	10	0.70759	0.4		64	0.705025	0.4		350.8	0.705911	0.4		68.8	0.711487	0.4
	10	0.70911	0.6		46	0.705541	0.6		286.2	0.707051	0.6		98.2	0.71184	0.6
	10	0.71063	0.8		28	0.706721	0.8		221.6	0.708858	0.8		127.6	0.712031	0.8
	10	0.712074	0.99		10.9	0.711453	0.99		160.23	0.711922	0.99		155.53	0.712145	0.99
	10	0.71215	1		10	0.71215	1		157	0.71215	1		157	0.71215	1
Abbreviation
[Sr]	Sr content
fb	wt.% of nonmagmatic fluid
Mag.	Magmatic
N.Mag.	Non-magmatic

## Sheet: Rayleigh distillation modeling
Initial δ18O	Vapor loss	δ18O fluid (‰)	δ18O quartz (‰)	Temp. (°C)
8	1	8	13.5741	340
	0.9	9.06259	14.9337	330
	0.8	10.2518	16.4351	320
	0.7	11.6017	18.1134	310
	0.6	13.1623	20.0197	300
	0.5	15.0112	22.2329	290
	0.4	17.2787	24.8846	280
	0.3	20.2094	28.221	270
	0.2	24.3544	32.7947	260
	0.1	31.4793	40.3731	250
